# Supplementary material for: Genetic Analysis of Potato Breeding Collection Using Single-Nucleotide Polymorphism (SNP) Markers
Source: Plants (Basel). 2023 May 6;12(9):1895. doi: 10.3390/plants12091895 (PMC10181131; doi:10.3390/plants12091895)
Supplement: Supplementary file 1 [file plants-12-01895-s001.zip]

Archive with 2 entries (2 files):
- Table S1.pdf
- Table S2-S4.xlsx
