# Supplementary material for: Genetic Analysis of Potato Breeding Collection Using Single-Nucleotide Polymorphism (SNP) Markers
Source: Plants (Basel). 2023 May 6;12(9):1895. doi: 10.3390/plants12091895 (PMC10181131; doi:10.3390/plants12091895)
Supplement: Supplementary file 1 [file plants-12-01895-s001.zip › Table S2-S4.xlsx]

## Sheet: Table S2
Table S2. 135 potatoes for SLAF-seq.
Sample	Geographical	Group by population structure
Zaodaibai	Northeast China	3
Bishu No.5	Southwestern china	1
g10-01	Unkonwn	1
S10-513	Unkonwn	3
Weiyu No.5	Southwestern china	3
Purple Viking	Central china	2
Kexing No.4	Northeast China	3
Yunshu No.603	Southwestern china	3
Yunshu No.902	Southwestern china	1
Puguwu	Southwestern china	3
Sigewu	Southwestern china	2
2017—2	Unkonwn	1
Yangrenyang	Southwestern china	2
XHF-01	Southwestern china	4
Yunshu No.305	Southwestern china	3
2017—1	Unkonwn	3
Xingjia No.2	North China	3
86—04	Unkonwn	3
Jizhangshu No.12	North China	3
Yunshu No.401	Southwestern china	3
Longshu No.11	Northwest china	3
Kexing No.28	Northeast China	4
Congo	Central china	1
Bishu No.3	Southwestern china	4
S10-172	Unkonwn	3
Kexing No.13	Northeast China	1
Bishu No.2	Southwestern china	3
Bishu No.7	Southwestern china	3
Panshu No.4	Southwestern china	1
Ziyunshu No.1	Southwestern china	2
51-32	Central china	3
Aquia（K20）	Unkonwn	3
RJB	Central china	2
Jinshu No.8	North China	3
kexing No.12	Northeast China	3
Kexing No.31	Northeast China	1
Sigewu	Southwestern china	3
Yunshu No.505	Southwestern china	3
2744	Southwestern china	3
Kexing No.23	Northeast China	4
Qingshu No.9	Northwest china	1
Burbank	Foreign	3
AC338	Central china	2
Bishu No.4	Southwestern china	1
Jinshu No.16	North China	2
Holland No.7	Foreign	3
AD	Central china	2
g6	Unkonwn	3
PanxianWuyangyu	Southwestern china	1
Xuanshu No.2	Southwestern china	4
S10-655	Unkonwn	4
Longshu No.7	Northwest china	3
Heimeiren	Southwestern china	2
Lishu NO.6	Southwestern china	2
Weiyu No.3	Southwestern china	4
Feicai	Unkonwn	2
Panshu No.4	Southwestern china	1
Xiumei	Unkonwn	2
g13-1	Unkonwn	3
Kende	Foreign	1
Epoko（K10）	Unkonwn	3
Y2013-3(3)-3(C)	Unkonwn	3
g7	Unkonwn	3
Xiaoyezi	Unkonwn	1
Hezuo88	Southwestern china	3
Kexing No.22	Northeast China	1
Atlantic	Foreign	2
Qianyu No.8	Southwestern china	3
Puguwu	Southwestern china	3
LK99	Northwest china	3
Houqihong	North China	1
Hui-No.2	Southwestern china	3
Xishen No.6	North China	3
1669	Unkonwn	1
Yunshu No.105	Southwestern china	3
Kangnibeike	North China	3
Lishu NO.6	Southwestern china	1
CIP801	Unkonwn	1
LPS2010-1	Southwestern china	3
BS2014x-17	Unkonwn	3
Liangshu No.2	Southwestern china	3
S10-172	Unkonwn	1
Weiyu No.2	Southwestern china	2
Longshu No.9	Northwest china	3
S04-5917	Unkonwn	3
Qianyu No.8	Southwestern china	3
V2011-2	Southwestern china	3
	Foreign	3
Hongbaosi	Unkonwn	4
Weiyu No.2	Southwestern china	1
IT-5（K12)	Unkonwn	1
CHP51-3（K11）	Unkonwn	3
Mira	Foreign	4
Chuanyu No.56	Southwestern china	3
Aremone（K2）	Unkonwn	3
Yunshu No.801	Southwestern china	4
Fovorita	Foreign	1
g12-1	Unkonwn	3
Bendiwuyangyu	Southwestern china	3
Longshu No.3	Northwest china	2
Longshu No.5	Northwest china	3
V2011-36	Southwestern china	2
Jizhangshu No.18	North China	3
S10-515	Unkonwn	3
Longshu No.10	Northwest china	4
Zhongshu NO.18	North China	3
Shepody	Foreign	3
AC Red Island	Central china	3
Xuanshu No.5	Southwestern china	3
Yunshu No.304	Southwestern china	3
BP0806-20	Southwestern china	3
Jinpenhun	Unkonwn	4
Bintij（K17）	Unkonwn	2
Nanrui	Unkonwn	2
GP2-12(K15）	Unkonwn	2
Feixing	Unkonwn	3
Huangjingguo	Unkonwn	3
Mikangchangjia	Unkonwn	3
Wuyangyu	Southwestern china	3
Qiaoqiaohuang	Unkonwn	3
Aula（K13）	Unkonwn	1
Yunshu No.109	Southwestern china	3
Yunshu No.110	Southwestern china	3
Yunshu No.104	Southwestern china	3
Lu10-36	Southwestern china	3
Lu10-587	Southwestern china	4
Tianshu No.11	Northwest china	3
Dingshu No.3	Northwest china	1
Qingshu No.10	Northwest china	3
Longshu No.8	Northwest china	3
Longshu No.16	Northwest china	3
Longshu No.15	Northwest china	3
Longshu No.14	Northwest china	3
Longshu No.12	Northwest china	4
L11101-5	Unkonwn	3

## Sheet: Table S3
Table S3. The 190 potatoes analyed by 71 PARMS-SNP marker.
Sample ID	SampelName	Geographical
A1	LongShu No.8	Northwest china
A10	1704-34	Northwest china
A11	D	North China
A12	Longshu No.7	Northwest china
A13	15FF40-05	Central China
A14	LiangShu No.6	Southwestern china
A15	Tongshu No.29	North China
A16	15A032-25	Central China
A17	Yunshu No.304	Southwestern china
A18	S045917	Southwestern china
A19	Longshu No.15	Northwest china
A2	09HE39-1	Central China
A20	Liangshu No.2	Southwestern china
A21	CK-3	Unknown
A22	Zhongshu No.19	North China
A23	S10-655	Southwestern china
A24	LPS2010-1	Northwest china
A3	ZhongshuZi No.2	North China
A4	Zhongshuzao No.39	North China
A5	Longshu No.20	Northwest china
A6	1720-12	Northwest china
A7	Zhongshu No.21	North China
A8	Yunshu No. 202	Southwestern china
A9	Huashu No.2	Central China
B1	Zhongshu No.27	North China
B10	Zhongshuzhao No.43	North China
B11	Zhongshu No.28	North China
B12	Lishu No.6	Southwestern china
B13	Zhongshu No.18	North China
B14	Yunshu No. 901	Southwestern china
B15	Xueyu NO. 1	Northwest china
B16	K1	Unknown
B17	Huacai No.1	Central China
B18	1717-20	Northwest china
B19	Mincheng No.6	Eastern China
B2	Mincheng No.6	Eastern China
B20	Huaen No.2	Central China
B21	S10-513	Southwestern china
B22	Kexing No.33	Northeast Chin
B23	L0529-2	Northwest china
B24	L11120	Northwest china
B3	Qingshu No.9	Northwest china
B4	g5	Southwestern china
B5	g	Unknown
B6	Weilashi	Foreign
B7	L1039-6	Northwest china
B8	Lingshu No.8	Northwest china
B9	Jizhangshu No.20	North China
C1	15A032-64	Central China
C10	g13-1	Unknown
C11	L0031-17	Northwest china
C12	Huasong No.7	Eastern China
C13	Jizhangshu No.13	North China
C14	L4119-1	Northwest china
C15	Longshu No.11(Heilongjiang )	Northeast Chin
C16	Huangjingsu	Unknown
C17	Unkown	Northwest china
C18	15A032-29	Northwest china
C19	L036-34	Northwest china
C2	L13105-10	Northwest china
C20	C	Unknown
C21	Yunshu No.505	Southwestern china
C22	Xuechuan No.7	Northwest china
C23	1717-68	Northwest china
C24	Kexing No.19	Northeast Chin
C3	Red Rose	Northwest china
C4	L0736-8	Northwest china
C5	Zhongshuzao No.34	North China
C6	14FM1902	Central China
C7	0730-156	Northwest china
C8	Longshu No.12	Northwest china
C9	Ema No.10	Central China
D1	15CH36-10	Central China
D10	Zhongshu No.24	North China
D11	Minshu No.29	Eastern China
D12	L1192-4	Northwest china
D13	K7	Unknown
D14	Jizhangshu No. 12	North China
D15	15A033-01	Central China
D16	K6	Unknown
D17	BS2014X-17	Unknown
D18	XHF-01	Unknown
D19	Atlantic	Foreign
D2	Puguwu	Southwestern china
D20	Zhenshangshu No.10	Central China
D21	BY3	Unknown
D22	Longshu No.4(Heilongjiang)	Northeast Chin
D23	Zhongshu No.20	North China
D24	Yanshu No.13	Northeast Chin
D3	Zhongshu No.26	North China
D4	Xingjia No.2	Southwestern china
D5	Zhongshuhong No.3号	North China
D6	1669	Central China
D7	V5	Southwestern china
D8	Longshu No.6	Northwest china
D9	g4	Unknown
E1	Longshu No.14	Northwest china
E10	15A047-03	Central China
E11	L1110-36	Northwest china
E12	Zhongshu No.5	North China
E13	Zhongshuzao No.47	North China
E14	Longshu No.22	Northwest china
E15	86-4	Unknown
E16	Huashu No.13	Central China
E17	0730-77	Northwest china
E18	S10-515	Southwestern china
E19	15CH13-75	Central China
E2	L3120-1	Northwest china
E20	08CA075-2	Central China
E21	07HE101-6	Northwest china
E22	L11133-12	Northwest china
E23	Hui No.2	Southwestern china
E24	g9-4-2	Southwestern china
E3	V7UN	Southwestern china
E4	08CA9668-15	Central China
E5	Jinzhangshu No.3	North China
E6	180	Unknown
E7	Dongertudou	Unknown
E8	L1290-19	Northwest china
E9	Xuechuan NO.8	Northwest china
F1	Ningshu No.18	Northwest china
F10	L1149-2	Northwest china
F11	Yunshu No.109	Southwestern china
F12	Longshu No.10(Heilongjiang)	Northeast Chin
F13	Qingshu No.10	Northwest china
F14	Longshu No.10	Northwest china
F15	K13	Unknown
F16	Huashu No.4	Central China
F17	g6	Unknown
F18	Longshu No.19(Heilongjiang)	Northeast Chin
F19	0730-180	Northwest china
F2	Yunshu No.110	Southwestern china
F20	Qianyu No.8	Southwestern china
F21	Huashu No.10	Central China
F22	Yunshu No.104	Southwestern china
F23	1704-06	Northwest china
F24	Yunshu No.603	Southwestern china
F3	Ema NO.13	Central China
F4	Jianchuanhong	Southwestern china
F5	K20	Unknown
F6	Hezuo No.88	Southwestern china
F7	Minshu No.1	Eastern China
F8	Shuichengjuanxinwu	Southwestern china
F9	Yunshu No.506	Southwestern china
G1	Zhongshu No.367	North China
G10	15FM36-02	Central China
G11	Xuechuan No.13	Northwest china
G12	K17	Unknown
G13	Jizhangshu No.14	North China
G14	L1146-2	Northwest china
G15	Xuanshu No.2	Southwestern china
G16	Jinshu No.15	North China
G17	LK99	Northwest china
G18	08HE77-15	Central China
G19	Longshu No.11	Northwest china
G2	Tongshu No.23	North China
G20	Danma No.3	Northwest china
G21	CK-1	Unknown
G22	L1036-34	Northwest china
G23	Fovorita	Foreign
G24	Xisheng No.6	Northwest china
G3	08HE137-3	Central China
G4	K15	Unknown
G5	Weiyu No.5	Southwestern china
G6	08HE077-3	Central China
G7	Longshu No.16	Northwest china
G8	15A09-01	Central China
G9	15FM19-03	Central China
H1	K19	Unknown
H10	BS2014-7	Unknown
H11	Ninshu No.17	Northwest china
H12	Yunshu No.401	Southwestern china
H13	g10-1	Unknown
H14	Yunshu No.105	Southwestern china
H15	L034-34	Northwest china
H16	L469-2	Northwest china
H17	Longshu No.7	Northwest china
H18	Bishu No.5	Southwestern china
H19	Qianyu No.8	Southwestern china
H2	15CH16-07	Central China
H20	L11159-24	Northwest china
H21	L503-10	Northwest china
H22	Zhongshuhhong No.3	North China
H3	15-FM36-02	Unknown
H4	Lishu No.23	Southwestern china
H5	Xuanshu No.5	Southwestern china
H6	L11120-8	Northwest china
H7	Kexing No.25	Northeast Chin
H8	Heimeiren	Southwestern china
H9	15A032-25UN	Central China

## Sheet: Table S4
Table S4. The primers of 71 PARMS-SNP markers.
SNP name	Chr	POS	REF	ALT	seq	Pimer-X	Pimer-Y	Primer-C
StSNP7	01	70232790	A	T	GAAGAAAAAAGAAAGCAGTCCATAGGAAATGGTCAATGTCGGCCACCTGT[A/T]GCATATGCCTCGGTTGCTCCATTTCCTTTCTTGCCAGCTCCTTCATATTC	GAAGGTGACCAAGTTCATGCTGGTCAATGTCGGCCACCTGTA	GAAGGTCGGAGTCAACGGATTGGTCAATGTCGGCCACCTGTT	AAGAAAGGAAATGGAGCAACCGAGG
StSNP8	01	70265530	G	A	TTGCATAGATTGCTTTGCTAGGGATTCCCTAGGTAACCAAACCAATTCCT[G/A]TCATTTCACACAAAAAATGGTCTGTTTTGAGTGTTTGAAGTGGACGAACA	GAAGGTGACCAAGTTCATGCTCCTAGGTAACCAAACCAATTCCTG	GAAGGTCGGAGTCAACGGATTCCCTAGGTAACCAAACCAATTCCTA	CCACTTCAAACACTCAAAACAGACCATTT
StSNP11	02	13633755	A	C	TTATGTGATATGTGATCTCAACGTGTTGTTGGTGAAAAAAAATTTTGCAT[A/C]TGTGATGACCTTATTAATTGCATGGGATGGTCCAGAGGGGAATACATGTG	GAAGGTGACCAAGTTCATGCTCCCATGCAATTAATAAGGTCATCACAT	GAAGGTCGGAGTCAACGGATTCCATGCAATTAATAAGGTCATCACAG	ATGTGATCTCAACGTGTTGTTGGTGAAA
StSNP13	02	19657519	C	T	AAATATCTTGGGGTGCCTTTAAATACAAAGCAATTGAGTGTACACTACTA[C/T]TTGCCTTTGATAGAGAAGATCACATTAAAAGTTACCTGTTAGTCAGCTAA	GAAGGTGACCAAGTTCATGCTATGTGATCTTCTCTATCAAAGGCAAG	GAAGGTCGGAGTCAACGGATTTTAATGTGATCTTCTCTATCAAAGGCAAA	TGCCTTTAAATACAAAGCAATTGAGTGTACA
StSNP16	02	26439321	T	C	GTTGCAACATGTTTCACCTAGAACAAATGAAAATGGTAAGATTAGTCTTT[T/C]AGGGGATATCAACACGACTCCTGCCCTTGCACCATCTCGAAGTGCAGATC	GAAGGTGACCAAGTTCATGCTAGGAGTCGTGTTGATATCCCCTA	GAAGGTCGGAGTCAACGGATTGGAGTCGTGTTGATATCCCCTG	CACCTAGAACAAATGAAAATGGTAAGATTAG
StSNP19	02	46138665	C	T	ATGTATGTCTTTAATTTGTCTTCATTTCTTTACCCGACTTTGTGAGATTA[C/T]ACTAGATATGAGTATATTTGTTATTTATTTGCTCAAGTTGTATAAACACG	GAAGGTGACCAAGTTCATGCTTTCTTTACCCGACTTTGTGAGATTAC	GAAGGTCGGAGTCAACGGATTATTTCTTTACCCGACTTTGTGAGATTAT	CAACTTGAGCAAATAAATAACAAATATACTCATATC
StSNP20	03	21183307	T	A	CATCCTGACTGACTACAAGAGGCAGACTAAGGTAAGCATGCAAAAGCTTA[T/A]AAACTGAATAAATTCGAATACTCAACTTTAAGATAATCTGAACAATACTG	GAAGGTGACCAAGTTCATGCTGACTAAGGTAAGCATGCAAAAGCTTAT	GAAGGTCGGAGTCAACGGATTGACTAAGGTAAGCATGCAAAAGCTTAA	GATTATCTTAAAGTTGAGTATTCGAATTTATTCAG
StSNP21	03	22899688	G	A	ATTCAGAAATCATTTTAGGAGAAACATACAATTTCCCAATATCCAAGACA[G/A]TTAGATATGAGCGTAATCATCACAATTAGTTCTCTCACGGAACCTACACC	GAAGGTGACCAAGTTCATGCTCATACAATTTCCCAATATCCAAGACAG	GAAGGTCGGAGTCAACGGATTAACATACAATTTCCCAATATCCAAGACAA	AGAGAACTAATTGTGATGATTACGCTCATAT
StSNP24	03	27189086	T	C	TTGCTTGCTATTCTTCACTTTTTCGAACACTACTTACACTTCAACCTATA[T/C]CAACAACACACCATTATTTTACCAATACGCAGTTATAAAAATAATAAGGG	GAAGGTGACCAAGTTCATGCTGAACACTACTTACACTTCAACCTATAT	GAAGGTCGGAGTCAACGGATTGAACACTACTTACACTTCAACCTATAC	CTGCGTATTGGTAAAATAATGGTGTGTTG
StSNP26	03	29287932	T	C	ATTTACTAAAAACTAACACTAGACTTGATAAAGCAATAAACAGATATATA[T/C]AATAAAGACATATTACCCCACCCCACACTTTAAAAATAAGCATTGTCCTC	GAAGGTGACCAAGTTCATGCTTGGGGTGGGGTAATATGTCTTTATTA	GAAGGTCGGAGTCAACGGATTGGGGTGGGGTAATATGTCTTTATTG	CTAACACTAGACTTGATAAAGCAATAAACAGAT
StSNP28	03	33436561	C	T	AAATGAATATGTAAAAGGCTTTAACGCCCACCCCCTCCCAACAAAGAATA[C/T]GAGTAGACAGAATGAGAGACAGAAGGCATATCAACTTAAAGCCACTCTAC	GAAGGTGACCAAGTTCATGCTTCTGTCTCTCATTCTGTCTACTCG	GAAGGTCGGAGTCAACGGATTTTCTGTCTCTCATTCTGTCTACTCA	TTTAACGCCCACCCCCTCCCAA
StSNP29	03	34524702	G	T	CAAGACAATCTGTTGACAAGTATTTAAAGAGATGTAAGTTTCCTAACTTG[G/T]AACTTTTTGTTTCGGACAATGAAATGACAAGAATATGTTTTTGGCAGTAT	GAAGGTGACCAAGTTCATGCTTTTAAAGAGATGTAAGTTTCCTAACTTGG	GAAGGTCGGAGTCAACGGATTTATTTAAAGAGATGTAAGTTTCCTAACTTGT	AACATATTCTTGTCATTTCATTGTCCGAAAC
StSNP30	03	35796658	A	T	CCCACATTGGATGAAAAAGAAGAAATGTACCAATATATAAGTGCTCACCC[A/T]ACTCCATTAGTATGAGGCCTTTTGGGATGTGCCCAAAAACAAATCTGTGA	GAAGGTGACCAAGTTCATGCTTGTACCAATATATAAGTGCTCACCCA	GAAGGTCGGAGTCAACGGATTTGTACCAATATATAAGTGCTCACCCT	GCACATCCCAAAAGGCCTCATACTAA
StSNP31	04	18027249	C	T	ATTTTAAATTAGTTTAGGGGTGATAGTACTCTAGTTAAGTTTAGGTGTGT[C/T]TTTGAGATTTCGGTCATAGTGTAGGGGTACTTATTCATTATCCCTTATAA	GAAGGTGACCAAGTTCATGCTCTACACTATGACCGAAATCTCAAAG	GAAGGTCGGAGTCAACGGATTCCTACACTATGACCGAAATCTCAAAA	GGGTGATAGTACTCTAGTTAAGTTTAGG
StSNP33	04	46094132	A	T	ACGTATCCTTTTCACTATCAAATCACCATGTGGCAAAAATTCATTCATCC[A/T]ACCAAACTAAATCAACTAGTAGGCTAAATGAACACAGAGATGGTAAGTAG	GAAGGTGACCAAGTTCATGCTCCATGTGGCAAAAATTCATTCATCCA	GAAGGTCGGAGTCAACGGATTCCATGTGGCAAAAATTCATTCATCCT	TCTGTGTTCATTTAGCCTACTAGTTGATTTA
StSNP36	04	58422869	C	T	AGGCTGAAGTATGGTGCATGCTTCTATGTATGGGATGAGCCCTTCTTATT[C/T]AAGTAGGGACCTGATCAGATGGTGCAAAGGTGTGTAGATGAACATGAAGT	GAAGGTGACCAAGTTCATGCTGTATGGGATGAGCCCTTCTTATTC	GAAGGTCGGAGTCAACGGATTATGTATGGGATGAGCCCTTCTTATTT	ACACCTTTGCACCATCTGATCAGGT
StSNP38	04	77186868	T	C	AAAGATGGATCTTGGGCCTAACTCAACCTTGACTTATGTGGCATCTCCCA[T/C]GCGTCTCAACTACGTGGAGTCATAGAGTGTGCCACGTAAGCGAAAAAATG	GAAGGTGACCAAGTTCATGCTCTTGACTTATGTGGCATCTCCCAT	GAAGGTCGGAGTCAACGGATTTTGACTTATGTGGCATCTCCCAC	CACTCTATGACTCCACGTAGTTGAG
StSNP39	04	77187150	A	G	ATGGGCATTATTATCTCCTGCTTATGTTGATAGTTCAGCAAAATTTTGGA[A/G]TATTTGAAAGTCACAAGTTTTTGACTATTATTTTGGGCATTATCACAAAC	GAAGGTGACCAAGTTCATGCTTTATGTTGATAGTTCAGCAAAATTTTGGAA	GAAGGTCGGAGTCAACGGATTTATGTTGATAGTTCAGCAAAATTTTGGAG	CCCAAAATAATAGTCAAAAACTTGTGACTTTCA
StSNP41	04	77553964	C	A	AGATATAAAAAGATTGAATGTCGCGTATTAGGGTCTATGTTAGTAAGGAT[C/A]TAATGTTGTTTTCCTTTGCAAAGGTTTAGTGCATATTGTAAGACTAGTTG	GAAGGTGACCAAGTTCATGCTGTATTAGGGTCTATGTTAGTAAGGATC	GAAGGTCGGAGTCAACGGATTGTATTAGGGTCTATGTTAGTAAGGATA	GCACTAAACCTTTGCAAAGGAAAACAAC
StSNP47	05	30975757	T	C	ACATGACCTTAGCTAGGAGTTTATGGAGGACATGAATTAGGATAGCATAT[T/C]AATAGGTAGTAAAGTGTTGTATAGGTTATCCTTCATAATTGTAGCCGTAG	GAAGGTGACCAAGTTCATGCTGGAGGACATGAATTAGGATAGCATATT	GAAGGTCGGAGTCAACGGATTGAGGACATGAATTAGGATAGCATATC	GAAGGATAACCTATACAACACTTTACTACC
StSNP48	05	32463789	T	C	ATAGAGTAAGAGTCATCACAGCGGACGGTAGAGAGGATGGCATAGAACTC[T/C]CTCACCCAGGTAGAGCATGCATTTGGGGGAGCCTCAGTTAGTGGAGCCCA	GAAGGTGACCAAGTTCATGCTGTAGAGAGGATGGCATAGAACTCT	GAAGGTCGGAGTCAACGGATTTAGAGAGGATGGCATAGAACTCC	CCCAAATGCATGCTCTACCTGGG
StSNP50	05	42868620	G	A	AACGAAATGCCTATTGATGATCCTGAATACCTATATCTGCATCATGAAAT[G/A]ATGCAGGCCAAATGGCTCAATACATGGAATGGACAAGCATGTGAGGGCAA	GAAGGTGACCAAGTTCATGCTTATTGAGCCATTTGGCCTGCATC	GAAGGTCGGAGTCAACGGATTGTATTGAGCCATTTGGCCTGCATT	GATCCTGAATACCTATATCTGCATCATG
StSNP54	05	60045050	G	A	GGAACTGATAGGATTTTCACCAATCTATCGGGAACTGACTCTCTACCACT[G/A]AGGTAGTGGTAAGGTCTGCGTACACTTAACATCCTCAAACCATACTTTGT	GAAGGTGACCAAGTTCATGCTGGGAACTGACTCTCTACCACTG	GAAGGTCGGAGTCAACGGATTGGGAACTGACTCTCTACCACTA	GTTAAGTGTACGCAGACCTTACCACT
StSNP57	06	12588535	G	C	GATCTCAATAAGTTATGTCATATTGGAATCAATATAAAATAACCATCGAC[G/C]GTATCTTTGATATGAAGTAGCGCTTGATGATATAAATTGTGACGAGGATT	GAAGGTGACCAAGTTCATGCTAAGCGCTACTTCATATCAAAGATACC	GAAGGTCGGAGTCAACGGATTAAGCGCTACTTCATATCAAAGATACG	GATCTCAATAAGTTATGTCATATTGGAATCAATATA
StSNP60	06	21711834	A	T	TGATGGTCATATGTCATATTTTTCTTCATTCATGTTAACCTTGTGTAAAT[A/T]TTTGTGTAATACTTATGAAAGTGAATTATGTTGTTTCTTCAGACGCAATT	GAAGGTGACCAAGTTCATGCTTTTTCTTCATTCATGTTAACCTTGTGTAAATA	GAAGGTCGGAGTCAACGGATTTTTCTTCATTCATGTTAACCTTGTGTAAATT	GAAACAACATAATTCACTTTCATAAGTATTACAC
StSNP63	06	27842793	C	A	TTGAGCTGTTTTTGGCGATGAATGATCTGAGACAGGCCACATTTGGGTGG[C/A]GTAGGATGGACTCATTCTGCGAGGGCATGATAGAACTGCTGATGAACCCG	GAAGGTGACCAAGTTCATGCTCGCAGAATGAGTCCATCCTACG	GAAGGTCGGAGTCAACGGATTTCGCAGAATGAGTCCATCCTACT	GAATGATCTGAGACAGGCCACATTTG
StSNP64	06	29001154	C	G	ATGTCTCCTAGTAGGAGAAAAACTATACCTTGCTAAAATTACCAGCAAAA[C/G]CTATATCAGGCCTTGTAGTATTAGCAAGATACATTAGTGCACCAATTGCA	GAAGGTGACCAAGTTCATGCTCTAATACTACAAGGCCTGATATAGG	GAAGGTCGGAGTCAACGGATTCTAATACTACAAGGCCTGATATAGC	GAGAAAAACTATACCTTGCTAAAATTACCAG
StSNP65	06	36305666	G	C	GGCGCCCCAATCCAAATTCAACTTCTTCAACTCCCACATTGCTTTATGCT[G/C]TAGCTTTAAAGGCAAATGACATGACTTTCCATATAGAAGTTCGTAGGGGC	GAAGGTGACCAAGTTCATGCTCAACTCCCACATTGCTTTATGCTG	GAAGGTCGGAGTCAACGGATTCAACTCCCACATTGCTTTATGCTC	ATATGGAAAGTCATGTCATTTGCCTTTAAAG
StSNP66	06	36797340	T	C	TTATTTTTGCCTGACCTTAAAGAACTCGAACGAAAACCCTTCTCTAGTCT[T/C]GACACTTGTTACACATCTTTGTTTTCAAATATCGCTTCAGCTGGATTCAC	GAAGGTGACCAAGTTCATGCTCGAACGAAAACCCTTCTCTAGTCTT	GAAGGTCGGAGTCAACGGATTGAACGAAAACCCTTCTCTAGTCTC	GCGATATTTGAAAACAAAGATGTGTAACAAG
StSNP70	06	39152267	C	A	CCACACTATATGACAGATTTGAATTCAAGATCCCCGTCACAATTTATATC[C/A]TTAAGTGCTACTTCATATCAAAGATACCATTGACTGTTATTTGATATAGA	GAAGGTGACCAAGTTCATGCTAAGATCCCCGTCACAATTTATATCC	GAAGGTCGGAGTCAACGGATTCAAGATCCCCGTCACAATTTATATCA	GTCAATGGTATCTTTGATATGAAGTAGCAC
StSNP72	07	1225530	T	C	TTCAAAAACTTGCTCCAAATGCAGCTAATAGAAGGGGAAAACGATTGCCA[T/C]GTGTAGAGATCACGTTTCTAGGTACGGGGGAAATCTTTAATGGTAGAAAT	GAAGGTGACCAAGTTCATGCTTAATAGAAGGGGAAAACGATTGCCAT	GAAGGTCGGAGTCAACGGATTATAGAAGGGGAAAACGATTGCCAC	AGATTTCCCCCGTACCTAGAAACGT
StSNP75	07	9568669	C	T	GTTCACATTTATGCCCTCCAACTTTGGGTGTGCACAAGTAGACGCATAAA[C/T]TTGTATAGAGTTGAATAAATATACACACACATCTTACATGGAAATTGAGT	GAAGGTGACCAAGTTCATGCTGTGTGCACAAGTAGACGCATAAAC	GAAGGTCGGAGTCAACGGATTGGTGTGCACAAGTAGACGCATAAAT	CATGTAAGATGTGTGTGTATATTTATTCAACTC
StSNP76	07	11459603	C	A	ACGACAAGTTTCCGTCGTTATAGAAAAACTGATAGGGAAAGAATTGGGTT[C/A]AAAAAATTTTTGAGTAGTAACTTTGGATTTCCCAACCTAGTCCAAATTTG	GAAGGTGACCAAGTTCATGCTAAACTGATAGGGAAAGAATTGGGTTC	GAAGGTCGGAGTCAACGGATTAAAAACTGATAGGGAAAGAATTGGGTTA	TAGGTTGGGAAATCCAAAGTTACTACTC
StSNP78	07	14864417	A	G	TTAGTTACGTTCAGATACCATGTCGGTACGAAATCTTAATAGTTGCCTCA[A/G]ATACCACGCCTGATATGAATCATGGTTGACTTGGATATCCCATCGATACA	GAAGGTGACCAAGTTCATGCTCATGATTCATATCAGGCGTGGTATT	GAAGGTCGGAGTCAACGGATTCATGATTCATATCAGGCGTGGTATC	CCATGTCGGTACGAAATCTTAATAGTTG
StSNP79	07	16014619	T	C	GATGCATTAGAAAAGAAGTACAAAACAGAGGATGCTGGAATGAAGAAGTT[T/C]ATTGTGGCAAAGTTTCTGGACTATAAGATGATAGACAGTAAGACCGTCGT	GAAGGTGACCAAGTTCATGCTAGAGGATGCTGGAATGAAGAAGTTT	GAAGGTCGGAGTCAACGGATTGAGGATGCTGGAATGAAGAAGTTC	CTATCATCTTATAGTCCAGAAACTTTGCC
StSNP80	07	17343339	G	A	TCAAATTTAAAATAGGCAATTAAGGATTCTAATCCTACTAGAGAGGCCCA[G/A]CACACATCAATACGATACTATTATTGCAAAAGAGTTCAAAATTTTCAACC	GAAGGTGACCAAGTTCATGCTTAATCCTACTAGAGAGGCCCAG	GAAGGTCGGAGTCAACGGATTTCTAATCCTACTAGAGAGGCCCAA	GAACTCTTTTGCAATAATAGTATCGTATTGATG
StSNP81	07	17343651	G	A	CTGTTCGGCGACATTAGTCACACTCGCCGATTTACTCGGCAATTCACCGA[G/A]TGATCACCTGCCCCGCCGAGCGCTAAAGTTCGTTCGGTTTCTTGGGGTCA	GAAGGTGACCAAGTTCATGCTGATTTACTCGGCAATTCACCGAG	GAAGGTCGGAGTCAACGGATTCGATTTACTCGGCAATTCACCGAA	AACGAACTTTAGCGCTCGGCGG
StSNP83	07	19135925	A	G	GAGTTGTGGTGACCCAAGCTGCATTCTCCCCATCTATGGAAATTTGCTTC[A/G]CAATCCAGCGTAAAACCCTCTCTCGAAAATTCGGATCCTCCATCGTAGTA	GAAGGTGACCAAGTTCATGCTAGAGAGGGTTTTACGCTGGATTGT	GAAGGTCGGAGTCAACGGATTAGAGGGTTTTACGCTGGATTGC	GCTGCATTCTCCCCATCTATGGAAAT
StSNP84	07	26956332	A	G	CGACGCACTAACTTGGATCGGTTGCCACGTTTCGGCATAAATATGGGATC[A/G]ATTGCCACTTTTTGGCATAAACATTAAATTGGGTACCACGTTCCGGTATG	GAAGGTGACCAAGTTCATGCTACGTTTCGGCATAAATATGGGATCA	GAAGGTCGGAGTCAACGGATTCGTTTCGGCATAAATATGGGATCG	GTACCCAATTTAATGTTTATGCCAAAAAGTG
StSNP86	07	32166380	C	T	TCGGGACACGACCCATGACATCCTGACTAAACTGAAAAGTAAATGAAATC[C/T]ATCAGAAAACAAAGAGGCTCACCATAGCTAAGATGAAATCTCGGATGTAT	GAAGGTGACCAAGTTCATGCTGGTGAGCCTCTTTGTTTTCTGATG	GAAGGTCGGAGTCAACGGATTATGGTGAGCCTCTTTGTTTTCTGATA	ATGACATCCTGACTAAACTGAAAAGTAAATG
StSNP87	07	34411063	G	A	ACGCCCAGTGCCAGCAACAGAACAAATCCCCGACACCTCACTATTCCCCC[G/A]TGGTGACGTGGATTCTTCACAGCTATCCACTCCTTTTTGGCGGCTCATGA	GAAGGTGACCAAGTTCATGCTTGTGAAGAATCCACGTCACCAC	GAAGGTCGGAGTCAACGGATTCTGTGAAGAATCCACGTCACCAT	ACAAATCCCCGACACCTCACTATTC
StSNP90	07	37694253	C	T	TGTTTAAGGCCAAAGCAAAAAGTCGATGGAATTGACCAAAGGGCCGATCG[C/T]CGAGTAGATAGGCAATCCTGACTTATTGCGCCTAATGGTCCTTCACAGCA	GAAGGTGACCAAGTTCATGCTTCAGGATTGCCTATCTACTCGG	GAAGGTCGGAGTCAACGGATTAGTCAGGATTGCCTATCTACTCGA	AAGTCGATGGAATTGACCAAAGGGC
StSNP92	07	38207939	T	G	TTATTCGTCTCAATCTTCATGAAGATTTCATTAATCTTATCTCTAAGGGA[T/G]CATTTTATATTACGTGCAAAGGTGGGTACTCTTATCTAATACGCACATTG	GAAGGTGACCAAGTTCATGCTCCCACCTTTGCACGTAATATAAAATGA	GAAGGTCGGAGTCAACGGATTCCACCTTTGCACGTAATATAAAATGC	CGTCTCAATCTTCATGAAGATTTCATTAATC
StSNP93	07	44812717	T	C	TTCACCTAAAAAAAATAGAAATTTTTAGCTTCTTCCCAATAGCAGAAAAA[T/C]TACTTCTGCTTCCATTTAAAACACTTTTACTAATTTTCCAAACATTTAAT	GAAGGTGACCAAGTTCATGCTTTTTAGCTTCTTCCCAATAGCAGAAAAAT	GAAGGTCGGAGTCAACGGATTTAGCTTCTTCCCAATAGCAGAAAAAC	GGAAAATTAGTAAAAGTGTTTTAAATGGAAGCAG
StSNP96	07	45060419	T	C	CAGTTGGGTTAGTAGAAGATGTGTTAGTACAGGTAGGTTCATTGATTTTT[T/C]CGGTATATTTTGTGGTCTTAGACTTTGAACCCGATTCTGAAGTTCCATTC	GAAGGTGACCAAGTTCATGCTAAAGTCTAAGACCACAAAATATACCGA	GAAGGTCGGAGTCAACGGATTAAGTCTAAGACCACAAAATATACCGG	AGATGTGTTAGTACAGGTAGGTTCATTG
StSNP99	07	48172593	A	G	CATTTTTTTTTATAATTAATGAAGGAAAAGGGCGATCTCAGCTACATATA[A/G]CTTGTGCCAAAAGTGCTTCGATATGATTCACAAATGAAAAGTTGAAGGCC	GAAGGTGACCAAGTTCATGCTAAAAGGGCGATCTCAGCTACATATAA	GAAGGTCGGAGTCAACGGATTAAGGGCGATCTCAGCTACATATAG	TGTGAATCATATCGAAGCACTTTTGGCA
StSNP102	08	9244294	T	C	TGATTTTACACTTAGATGCCACTATGACACATCCGTATGATATGATAAGG[T/C]ATGTGAGCTGTCCGTGCGCTTGTACAGGCAGGATCATTGTGCTGCATCAC	GAAGGTGACCAAGTTCATGCTAGCGCACGGACAGCTCACATA	GAAGGTCGGAGTCAACGGATTGCGCACGGACAGCTCACATG	ATGCCACTATGACACATCCGTATGATAT
StSNP104	08	24634373	C	T	CCTTGGACTGTTGTTTCACTTCTTATATTTTATTTCTTATGTTATGAATG[C/T]TAAGTGCCTTGTATGGGGTCCCTCAGGGTCCTATACACCATGTCACATCT	GAAGGTGACCAAGTTCATGCTGGACCCCATACAAGGCACTTAG	GAAGGTCGGAGTCAACGGATTGGACCCCATACAAGGCACTTAA	GACTGTTGTTTCACTTCTTATATTTTATTTCTTATG
StSNP106	08	27262403	C	T	CTCCGTGAAATTCGTCACCAGGTATGTGGGATTTCAGTAATGTTTCCTTT[C/T]GCCCATTAGGTCCCTAGAATTCAGGCAGATTCTTGATTCCCTTCATTATG	GAAGGTGACCAAGTTCATGCTAATTCTAGGGACCTAATGGGCG	GAAGGTCGGAGTCAACGGATTTGAATTCTAGGGACCTAATGGGCA	CAGGTATGTGGGATTTCAGTAATGTTTC
StSNP109	08	34625456	A	G	GAGGATGAGGCCCTGGTTGTTGGTTCGTTTCAGTACACATATCCTAGACC[A/G]CGTGGTAAAGACTTTATTTAGAAGGCTTTGGACTAGGTGAGGGTGATTCA	GAAGGTGACCAAGTTCATGCTGTTTCAGTACACATATCCTAGACCA	GAAGGTCGGAGTCAACGGATTGTTTCAGTACACATATCCTAGACCG	TAGTCCAAAGCCTTCTAAATAAAGTCTTTAC
StSNP110	08	38318843	G	A	CATTGTTTCCATATGGTGTTATGACCATAGATTCATGCCCCATTCCTGCT[G/A]TTGTGCCTGATCCAGCACCTATGGCCCCTCCACATGATAACATAGATGAA	GAAGGTGACCAAGTTCATGCTGATTCATGCCCCATTCCTGCTG	GAAGGTCGGAGTCAACGGATTTAGATTCATGCCCCATTCCTGCTA	GCCATAGGTGCTGGATCAGGCA
StSNP112	09	8444357	A	G	TTGTTCAGCCGAGGGTCTTTTAGAAACAATCTCTCTACTTTCTCAAAGGT[A/G]GAGGTACGGTTTGCGTACACTCTACCATTCCAAGACCCCACTTGTGGGAT	GAAGGTGACCAAGTTCATGCTAGTGTACGCAAACCGTACCTCT	GAAGGTCGGAGTCAACGGATTGTGTACGCAAACCGTACCTCC	GGGTCTTTTAGAAACAATCTCTCTACTTTC
StSNP113	09	8845892	T	C	TCACCTGAACAGTGTAAACTACTCCGAGATTGTTTAATGACTGAGAGAAG[T/C]TTGGTTTGATTGACAAAGCCATCTGTGAAACATGCAATCGCAAATTGAAT	GAAGGTGACCAAGTTCATGCTCAGATGGCTTTGTCAATCAAACCAAA	GAAGGTCGGAGTCAACGGATTAGATGGCTTTGTCAATCAAACCAAG	GTAAACTACTCCGAGATTGTTTAATGACTG
StSNP115	09	35374074	A	G	CATTGATAGTGTGGCTAAAAAAAATAGTGGTAGAGCGACATTGCCACCAT[A/G]TATAGAGAAAGGTCTAAAAGAGAATAAGGGTGTAATGTCTAAGGAGTTAC	GAAGGTGACCAAGTTCATGCTGTAGAGCGACATTGCCACCATA	GAAGGTCGGAGTCAACGGATTGTAGAGCGACATTGCCACCATG	CACCCTTATTCTCTTTTAGACCTTTCTC
StSNP116	09	46631060	A	G	ATTGTAGTATTAGGATGATGTGTGATGGGCCTCTCTAATAGAAATAGGTT[A/G]ATATGCTATGAGTAATTCGAACTTAGTTGCCTTAAATATTTTAATAGTCG	GAAGGTGACCAAGTTCATGCTTGGGCCTCTCTAATAGAAATAGGTTA	GAAGGTCGGAGTCAACGGATTGGGCCTCTCTAATAGAAATAGGTTG	TTTAAGGCAACTAAGTTCGAATTACTCATAG
StSNP117	09	46631380	T	A	AGAGTGGGTCTTGTGTGAATTTCATGTATGCATGCTTTGATTTCGTTTCC[T/A]GGGCATGTAAGGTCGATTCTAAGAAGTGGGTTGAAAAGTAGGCACGTTAA	GAAGGTGACCAAGTTCATGCTCTTAGAATCGACCTTACATGCCCA	GAAGGTCGGAGTCAACGGATTCTTAGAATCGACCTTACATGCCCT	TGTGAATTTCATGTATGCATGCTTTGATTTC
StSNP119	09	54962731	A	G	CGGCCTTGTTATCCTCTTCGATTCTCAGCCTTACCATGAGATCTTCAACA[A/G]TCATCTCTAGTTTTTGAAGTCCTTCCACAATGGAGGTAACTTCTCAATAA	GAAGGTGACCAAGTTCATGCTAGCCTTACCATGAGATCTTCAACAA	GAAGGTCGGAGTCAACGGATTGCCTTACCATGAGATCTTCAACAG	CATTGTGGAAGGACTTCAAAAACTAGAG
StSNP120	09	55556616	A	T	TTATTGGTACTATTTATTTGATTTTTGCTTGTGTGGTAATGGTTGCAAAA[A/T]TTTGGTTTTAATTCAAAAATGTGTACCATAGTTTACGTCTACATTAGTAC	GAAGGTGACCAAGTTCATGCTTGCTTGTGTGGTAATGGTTGCAAAAA	GAAGGTCGGAGTCAACGGATTTGCTTGTGTGGTAATGGTTGCAAAAT	CGTAAACTATGGTACACATTTTTGAATTAAAACC
StSNP122	10	9160106	A	T	AATTAACAAATAAAACAAGAATTGGACTCGACGACTTAAAACTACCGCGC[A/T]ATTAATTAGTTCCCTCTACTCGTCAACATTCACCAACTCATACTCCACTA	GAAGGTGACCAAGTTCATGCTGACGACTTAAAACTACCGCGCA	GAAGGTCGGAGTCAACGGATTGACGACTTAAAACTACCGCGCT	GTGAATGTTGACGAGTAGAGGGAAC
StSNP123	10	17025153	G	A	AGCTAATCGGTATGTCAAAAATGACGTTTATTGCATTTAAGTAGTGGGAG[G/A]AACGTTACTAGACATATGAAAACTACTACCTCAAGTAGTGGAAGTGATGT	GAAGGTGACCAAGTTCATGCTGTTTATTGCATTTAAGTAGTGGGAGG	GAAGGTCGGAGTCAACGGATTCGTTTATTGCATTTAAGTAGTGGGAGA	TTGAGGTAGTAGTTTTCATATGTCTAGTAAC
StSNP126	10	37402224	A	G	AACATCTCATGCTCATTACTAGTCATAATGGGACCCAACAAATGACGAAA[A/G]AAAGCATCAGTACCTCCAGTTCCACCCACCTTGGGTACATTAATAGCTAT	GAAGGTGACCAAGTTCATGCTGGAACTGGAGGTACTGATGCTTTT	GAAGGTCGGAGTCAACGGATTGAACTGGAGGTACTGATGCTTTC	ACTAGTCATAATGGGACCCAACAAATGA
StSNP127	10	37402541	C	T	CATTTGTGGGAGCATTCTCAACTAGAGCTCTACCCCTAGTGGGTGCTACC[C/T]TTCCACGACCTCTACCCCTTGCTCTTCCTCTACCACTGACTCGACCGTGA	GAAGGTGACCAAGTTCATGCTAAGGGGTAGAGGTCGTGGAAG	GAAGGTCGGAGTCAACGGATTCAAGGGGTAGAGGTCGTGGAAA	AGAGCTCTACCCCTAGTGGGTG
StSNP133	11	12492886	T	C	TGGATGACTTAAATGGGTGGTTGGCCCTACTGCTTTGTGATGTTACACCC[T/C]CATGGATTAAGGCGGGGTCCCGATTAAGAAGAAAGATCTAAATGTTGTTG	GAAGGTGACCAAGTTCATGCTCTACTGCTTTGTGATGTTACACCCT	GAAGGTCGGAGTCAACGGATTTACTGCTTTGTGATGTTACACCCC	TTCTTAATCGGGACCCCGCCTTAAT
StSNP138	12	17432580	A	G	GATAGTTTGGTAAAAATACGTATATCAATAATTATTTTCTTAATTGATGT[A/G]TCAAGTCAAAATGTGACAAGTAAAAGTGAACGAAGAGAGTATTTATTTTG	GAAGGTGACCAAGTTCATGCTACGTATATCAATAATTATTTTCTTAATTGATGTA	GAAGGTCGGAGTCAACGGATTCGTATATCAATAATTATTTTCTTAATTGATGTG	TCTTCGTTCACTTTTACTTGTCACATTTTGA
StSNP139	12	21168176	T	C	GCCACACCCGAATGGGCCCTGCATTGCGCGATCCGAATTTAGTTGGAGCT[T/C]CAATGTGGGCTTCGAACACCGGGTGGGAAACCAAAAAAAAAAAGGAATGA	GAAGGTGACCAAGTTCATGCTGCGATCCGAATTTAGTTGGAGCTT	GAAGGTCGGAGTCAACGGATTCGATCCGAATTTAGTTGGAGCTC	CACCCGGTGTTCGAAGCCCACA
StSNP141	12	26777671	T	C	AAATCTCATAATGCCTTTCATGAGTGAAACTTTCAATTATACCCAATCAT[T/C]TACTTCAAATCCCTTCTCCTAATATCAATATAGGATTTTTGACGACTCTA	GAAGGTGACCAAGTTCATGCTTTGATATTAGGAGAAGGGATTTGAAGTAA	GAAGGTCGGAGTCAACGGATTGATATTAGGAGAAGGGATTTGAAGTAG	TGCCTTTCATGAGTGAAACTTTCAATTATAC
StSNP144	12	28088344	G	T	CAAACTGTTAGTGTACCAGAACGTGGTACCCGATCCAAGTTAGTGTGTCG[G/T]ACATGACACCTGATCCCATGTATGCGCTGGAACGTGGCACCCGATCAACG	GAAGGTGACCAAGTTCATGCTATACATGGGATCAGGTGTCATGTC	GAAGGTCGGAGTCAACGGATTCATACATGGGATCAGGTGTCATGTA	AACGTGGTACCCGATCCAAGTTAGT
StSNP148	12	33928685	G	A	GTGCGCACTAGATGCTGACAACTAATGACAACACCATCTCTCCCTCACAG[G/A]CATCTTCAGTAGCCTGTATCATGGTCTGATATGCATTAAATGTTGGTTGC	GAAGGTGACCAAGTTCATGCTCATGATACAGGCTACTGAAGATGC	GAAGGTCGGAGTCAACGGATTCCATGATACAGGCTACTGAAGATGT	CAACTAATGACAACACCATCTCTCCC
StSNP150	12	34108079	G	T	AGCTGAAATCTGGGGCTCCTGGTGCTCACCCTCACTTTCAGAACTGGTGA[G/T]GTGAGTGGTGCAGATGTCGTCATTGTCAGAGCTGACCTCTCGTGACGCAG	GAAGGTGACCAAGTTCATGCTCCTCACTTTCAGAACTGGTGAG	GAAGGTCGGAGTCAACGGATTACCCTCACTTTCAGAACTGGTGAT	TCTGACAATGACGACATCTGCACCA
StSNP159	12	69598934	C	T	ATACCGTCTCTCTCAAATTTCCCTCTTTCCATTTCCCCCTCTCTATATGT[C/T]TGTTTACTTTACTCTGCCGGCGATTCACAAACAATGGTGTTGATTACCTC	GAAGGTGACCAAGTTCATGCTTCCATTTCCCCCTCTCTATATGTC	GAAGGTCGGAGTCAACGGATTTTTCCATTTCCCCCTCTCTATATGTT	TTTGTGAATCGCCGGCAGAGTAAAG
StSNP160	12	70684246	T	C	TCCAACGTACATATTTGGACCAATTTAGTAATGGAATTAATTGGTCCACC[T/C]TCTATATTATCCAATGACTTCTCATACATGTGCTTGAAAAATTTAACTAA	GAAGGTGACCAAGTTCATGCTATTTAGTAATGGAATTAATTGGTCCACCT	GAAGGTCGGAGTCAACGGATTTAGTAATGGAATTAATTGGTCCACCC	TTCAAGCACATGTATGAGAAGTCATTGG
